# Supplementary material for: Fire air pollution reduces global terrestrial productivity
Source: Nat Commun. 2018 Dec 21;9:5413. doi: 10.1038/s41467-018-07921-4 (PMC6303378; doi:10.1038/s41467-018-07921-4)
Supplement: Supplementary file 4 — Supplementary Data 1 [file 41467_2018_7921_MOESM4_ESM.xls]

## Sheet: Supplementary_Data_1
PlantType	Species	Study	MeanChange (%)	MaxChange (%)	MinChange (%)	O3Conc (ppbv)
C4	Bouteloua curtipendula	Volin1998	-3.9	-17.4	5	95
C4	Schizachyrium scoparium	Volin1998	-26	-33.3	-23.2	95
C4	Spartina alterniflora	Taylor2002	-23.7	-34.7	-8.3	80
C4	Sugarcane clones	Grantz2012	-25.9	-38.1	-9.3	76
C4	Sugarcane clones	Grantz2012	-50	-73.7	-17.9	147
C4	Maize	Fu2008	-23.5	-33.7	-16.8	80
crop	barley	Wahid2006	-18.7	-22.2	-13.4	71
crop	cotton	Zouzoulas2009	-43.7	-71.3	-19.7	100
crop	muskmellon	Fernandez-Bayon1993	-32.8	-44.3	-21.5	70
crop	radish	Barnes1992	-25.5	-33.6	-17.5	73
crop	radish	Kleier1998	-36.5	-43.5	-29.3	63
crop	rice	Ainsworth2008	-28	-34	-22	59
crop	Rice	Akhtar2010rice	-18.2	-28.3	9.6	60
crop	Rice	Akhtar2010rice	-39.7	-66.3	-17.9	100
crop	rice	Wahid2011	-16.9	-22.3	-8.4	75
crop	rice	Welfare1996	-32.2	-39.8	-15.5	88
crop	rice	Pang2009	-15.6	-22.7	-8.4	54
crop	snap bean	Yuan2015	-22	-38.8	-4.5	71
crop	soybean	Mulchi1992	0.2	-4.5	6.5	38
crop	soybean	Mulchi1992	-11.3	-19.4	-6.8	84
crop	soybean	Miller1994	-36.7	-70.6	8.3	83
crop	soybean	Robinson&Britz2000	0	-2.9	2.9	58
crop	soybean	Singh2009soy	-22.7	-25.6	-19.8	70
crop	soybean	Singh2009soy	-36.4	-40.4	-32.4	100
crop	tobacco	Torsethaugen1997	-31.7	-42.6	-15	80
crop	tobacco	Wiese1997	-15.6	-53.3	29	60
crop	tomato	Oguntimehin2010	-45.5	-45.5	-45.5	120
crop	watermellon	Fernandez-Bayon1993	-36.3	-45.6	-21.7	70
crop	Wheat	Akhtar2010wheat	-4.2	-27.7	7	60
crop	Wheat	Akhtar2010wheat	-13.9	-39.9	7.4	100
crop	wheat	Biswas2008	-24	-35	-12	82
crop	wheat	Biswas2009	-21.1	-28	-13.3	82
crop	wheat	Feng2008	-20	-24	-20	73
crop	wheat	Feng2011	-12.9	-18.4	-7.3	55
crop	wheat	Cardoso2004	-26.3	-78.4	8.3	75
crop	wheat	Farage+Long1999	-37.7	-37.7	-37.7	80
crop	wheat	Zheng2010	-18.3	-38.2	-8.2	100
crop	wheat	Zheng2010	-25.9	-42.5	-5.8	150
crop	wheat	vonTiedermann2000	-13.8	-28.6	5.4	62
herb	Agropyron smithii	Volin1998	-8.7	-18	-2.9	95
herb	Koeleria cristata	Volin1998	-11.8	-87.8	19	95
herb	L salicaria	Power&Ashmore2002	8.6	2.6	25.9	80
herb	l. pseudocorus	Power&Ashmore2002	-24.9	-62.7	1.8	80
herb	M. aquatica	Power&Ashmore2002	11.9	-39.4	46.7	80
herb	V. officinalis	Power&Ashmore2002	-28.8	-69.1	-8.5	85
herb	c. arvense	Power&Ashmore2002	-46.1	-55.4	-35.2	90
herb	f. ulmaria	Power&Ashmore2002	-29.6	-45.6	13.5	90
herb	l. flos-cuculi	Power&Ashmore2002	11.8	2.2	23.6	90
herb	l. uliginosus	Power&Ashmore2002	-24.3	-37	-9.6	90
herb	r. acetosa	Power&Ashmore2002	-2.5	-5.9	4.9	90
herb	plantago major	Reiling&Davison1995	-34.2	-45.6	-22	70
temperate deciduous tree	Almond	Retzlaff1991	-1.3	-1.3	-1.3	51
temperate deciduous tree	Almond	Retzlaff1991	-49.8	-49.8	-49.8	117
temperate deciduous tree	Apple	Retzlaff1991	0	0	0	51
temperate deciduous tree	Apple	Retzlaff1991	-36.5	-36.5	-36.5	117
temperate deciduous tree	Apricot	Retzlaff1991	-8	-8	-8	51
temperate deciduous tree	Apricot	Retzlaff1991	-46.7	-46.7	-46.7	117
temperate deciduous tree	ash	Wittig2007	-17	-22	-12	42
temperate deciduous tree	aspen	Kull1996	-11.7	-24.3	-1.8	100
temperate deciduous tree	aspen	Volin1998	-22	-47.1	0	95
temperate deciduous tree	beech	Wittig2007	-5	-11	2	33
temperate deciduous tree	beech	Wittig2007	-21	-32	-8	49
temperate deciduous tree	beech	Yonekura2001	-27.5	-36.4	-16.2	60
temperate deciduous tree	beech	Zeuthen1997	-25	-28	-22	71
temperate deciduous tree	beech	Watanabe2010	-12.9	-64.7	30.4	100
temperate deciduous tree	beech	Paoletti2007	-19.1	-44.6	14.9	150
temperate deciduous tree	birch	Matyssek1991	-39	-39	-39	50
temperate deciduous tree	birch	Matyssek1991	-63.1	-63.1	-63.1	75
temperate deciduous tree	birch	Matyssek1991	-48.7	-48.7	-48.7	100
temperate deciduous tree	birch	Wittig2007	-15	-23	-8	86
temperate deciduous tree	cherry	Kouterick2000	-9.4	-25.9	-0.7	25
temperate deciduous tree	Cherry	Retzlaff1991	4.2	4.2	4.2	51
temperate deciduous tree	Cherry	Retzlaff1991	-8.1	-8.1	-8.1	117
temperate deciduous tree	Dawn redwood	Feng2008	0	0	0	50
temperate deciduous tree	Dawn redwood	Feng2008	-40	-40	-40	100
temperate deciduous tree	European ash	Contran2007	-49	-76	-30	150
temperate deciduous tree	Ginkgo biloba	He2007	-21	-53	-5	80
temperate deciduous tree	Ginkgo biloba	Xu2015	-12	-38	16	85
temperate deciduous tree	Liriodendron	Wittig2007	-10	-29	15	58
temperate deciduous tree	liriodendron chinese	Zhang2011	-29.6	-41.7	-22.4	150
temperate deciduous tree	liriodendron chinese	Zhang2012	-42	-44	-40	150
temperate deciduous tree	Liquidambar	Zhang2012	-36	-41	-30	150
temperate deciduous tree	Metasequoia glyptostroboides	Feng2008	0.2	0.2	0.2	50
temperate deciduous tree	Metasequoia glyptostroboides	Feng2008	-40.9	-40.9	-40.9	100
temperate deciduous tree	Metasequoia glyptostroboides	Feng2008	-49.8	-49.8	-49.8	150
temperate deciduous tree	Nectarine	Retzlaff1991	-4.2	-4.2	-4.2	51
temperate deciduous tree	Nectarine	Retzlaff1991	-4.8	-4.8	-4.8	117
temperate deciduous tree	Peach	Retzlaff1991	-7.7	-7.7	-7.7	51
temperate deciduous tree	Peach	Retzlaff1991	-5.1	-5.1	-5.1	117
temperate deciduous tree	Pear	Retzlaff1991	-15.6	-15.6	-15.6	51
temperate deciduous tree	Pear	Retzlaff1991	-57.3	-57.3	-57.3	117
temperate deciduous tree	Plum	Retzlaff1991	-8.1	-8.1	-8.1	51
temperate deciduous tree	Plum	Retzlaff1991	-46.9	-46.9	-46.9	117
temperate deciduous tree	poplar	Soldatini1998	-60.1	-78.1	-3.8	50
temperate deciduous tree	poplar	Tjoelker1993	-19	-34	-4	114
temperate deciduous tree	poplar	Wei2004	-17.7	-27.3	0	55
temperate deciduous tree	poplar	Wei2004	-31.7	-44.1	-10.8	80
temperate deciduous tree	tulip poplar	Tjoelker&Luxmoore1991	-9.8	-16.7	-5.7	56
temperate deciduous tree	Tulip poplar	Pellegrini2011	-49.2	-66.2	-33.3	120
temperate deciduous tree	Populus	Wittig2007	-24	-28	-21	57
temperate deciduous tree	Populus	Wittig2007	-21	-26	-16	79
temperate deciduous tree	populus nigra	Fares2010	14.4	-32.6	135.8	75
temperate deciduous tree	Prune	Retzlaff1991	-18.4	-18.4	-18.4	51
temperate deciduous tree	Prune	Retzlaff1991	-41.3	-41.3	-41.3	117
temperate deciduous tree	Prunus	Wittig2007	-5	-9	-1	54
temperate deciduous tree	Prunus	Wittig2007	-28	-34	-21	106
temperate deciduous tree	oak	Wittig2007	0	-8	9	42
temperate deciduous tree	oak	Wittig2007	-3	-17	14	77
temperate deciduous tree	oak	Xu2015	-39	-63	0	85
temperate deciduous tree	Janapnese oak	Kitao2015	-20	-36	-5	68
temperate deciduous tree	Mongolian oak	Yan2010	-47	-47	-47	86
temperate deciduous tree	red oak	Edwards1994	-9.4	-33.6	44	80
temperate deciduous tree	red oak	Volin1998	1.4	0	2.4	95
temperate deciduous tree	sugar maple	Noble1992	-10.2	-43.6	73.6	150
temperate deciduous tree	Sugar Maple	Tjoelker1993	3	-49.1	69.7	100
temperate deciduous tree	Sugar Maple	Tjoelker1995	-29	-41	-18	100
temperate deciduous tree	Maple	Calatayud2007	-40	-46	-28	79
temperate deciduous tree	Chinese tulip	Zhang2012	-39	-42	-36	150
temperate deciduous tree	Viburnum	Wittig2007	-20	-23	-15	41
temperate evergreen tree	Loblolly pine	Tjoelker&Luxmoore1991	5.7	-5	16.7	56
temperate evergreen tree	norway spruce	Kronfub1998	-23.7	-26.2	-20.6	100
temperate evergreen tree	Picea	Wittig2007	4	-4	12	33
temperate evergreen tree	Picea	Wittig2007	-8	-17	2	76
temperate evergreen tree	Pine	Wittig2007	-3	-7	2	49
temperate evergreen tree	Pine	Wittig2007	-21	-27	-15	97
temperate evergreen tree	Pine	Xu2015	-34	-51.5	-17	85
temperate evergreen tree	scotts pine	Kellomaki1997	-24.7	-31.6	-19.2	66
evergreen broadleaved tree	Cinnamomum camphora	Feng2011	-28	-32	-20	95
evergreen broadleaved tree	Cinnamomum camphora	Zhang2012	-27	-36	-13	150
evergreen broadleaved tree	Cyclobalanopsis glauca	Zhang2012	-29	-33	-24	150
evergreen broadleaved tree	Neolitsea sericea	Zhang2012	-16	-29	-4	150
evergreen broadleaved tree	Schima superba	Zhang2012	-32	-49	-19	150
